# Supplementary material for: Effects of water ammonia nitrogen on hemolymph and intestinal microbiota of Litopenaeus vannamei
Source: Adv Biotechnol (Singap). 2024 Jan 26;2(1):1. doi: 10.1007/s44307-023-00008-2 (PMC11740837; doi:10.1007/s44307-023-00008-2)
Supplement: Supplementary file 1 — Additional file 1: Supplementary Table S1. Ammonia-N, nitrite-N, and nitrate-N concentration in water and shrimp hemolymph across sampling sites. Supplementary Table S2. Comparison of Ammonia-N, nitrite-N, and nitrate-N concentration between water and shrimp hemolymph in different aquaculture ponds. Supplementary Table S3. Difference analysis of hemolymph ammonia-N concentration of different groups in Experiment 1. Supplementary Table S4. Hemolymph ammonia-N concentration of different groups over time in Experiment 1. Supplementary Table S5. Mortality of shrimp in different groups over time in Experiment 2. Supplementary Table S6. Variation of hemolymph ammonia-N of different groups over time in Experiment 2. Supplementary Table S7. Difference analysis of hemolymph ammonia-N concentration between untreated and transfer groups in Experiment 2. Supplementary Table S8. Variation of water and hemolymph ammonia-N concentration over time in Experiment 3. Supplementary Table S9. Variation of water ammonia-N concentration over time in Experiment 4. Supplementary Table S10. Ammonia-N excretion rate of Litopenaeus vannamei at different periods during ammonia excretion process in Experiment 4. Supplementary Table S11. 16S rRNA sequencing information. Supplementary Table S12. Difference analysis of relative abundance of Achromobacter, Burkholderia-Caballeronia-Paraburkholderia, and Stenotrophomonas at 48 h, 60 h, and 72 h. [file 44307_2023_8_MOESM1_ESM.xlsx]

## Sheet: Title
Supplementary Tables for Effects of Water Ammonia Nitrogen on Hemolymph Ammonia Nitrogen, Hepatopancreas Histopathology and Intestinal Bacterial Communities in Litopenaeus vannamei Xuanting Li1,†, Xisha Deng1,†, Dongwei Hou1, Shenzheng Zeng1, Zhixuan Deng1, Renjun Zhou1, Lingyu Zhang2, Qilu Hou1, Qi Chen1, Shaoping Weng1,2,3, Jianguo He1,2,3*, Zhijian Huang1,3* 1State Key Laboratory of Biocontrol…

## Sheet: Supplementary Table S1
Supplementary Table S1 Ammonia-N, nitrite-N and nitrate-N concentration in water and shrimp hemolymph across sampling sites.
Aquaculture pond	Sampling sites	City	Water parameters			Hemolymph parameters
			Ammonia-N concentration (mg·L-1)	Nitrite-N concentration (mg·L-1)	Nitrate-N concentration (mg·L-1)	Ammonia-N concentration (mg·L-1)	Nitrite-N concentration (mg·L-1)	Nitrate-N concentration (mg·L-1)
Industrial aquaculture pond	TJ-1	Tianjing, China	1.2582	0.111	0.8731	6.24519	0.283002	2.1618
	TJ-2		1.2778	1.0104	1.1055	-	-	-
	TJ-3		0.915	0.8205	0.8966	10.1497	0.581412	3.54821
	TJ-4		0.5148	0.0654	0.1038	10.3152	0.359987	2.47476
	TJ-5		0.5148	0.0654	1.1903	17.2577	0.388958	2.26317
	TJ-6		0.5148	0.0654	0.0356	13.8955	0.438011	2.36909
	TJ-7		0.5148	0.0654	0.0485	16.6134	0.641655	4.38181
	MM-1	Maoming, China	0.5103	6.8923	1.3405	6.90302	4.5952	4.00846
	MM-2		0.3576	7.7667	1.3293	9.71103	4.30176	12.8656
	MM-3		0.4085	7.7653	1.336	6.52546	8.1126	-
	ZH		0.3528	0.4761	-	5.2901	3.96307	3.87047
	DF	Dongfang, China	0.3575	0.5179	2.3216	3.15364	0.0832022	5.61155
Earthen pond	ZH-1	Zhuhai, China	0.2315	0.454	0.8571	6.05108	3.55828	4.97723
	ZH-2		0.2708	0.4686	0.9034	6.20376	3.72468	4.24105
	ZH-3		0.3895	0.2625	0.1641	7.04836	4.3792	6.30144
	DF-1	Dongfang, China	0.0957	1.381	4.7527	3.42593	0.404769	3.36847
	DF-2		0.1157	0.022	0.0566	3.67773	0.126418	0.815576
	MM	Maoming, China	0.2006	0.166	0.0588	13.1624	3.10367	2.92953

## Sheet: Supplementary Table S2
Supplementary Table S2 Comparison of Ammonia-N, Nitrite-N and Nitrate-N concentration between water and shrimp hemolymph in different aquaculture ponds.
Aquaculture pond	Concentration in Mean ± SD (mg·L-1)						Fold change （Mean Hemolymph/Mean Water)
	Water			Hemolymph			Ammonia-N	Nitrite-N	Nitrate-N
	Ammonia-N	Nitrite-N	Nitrate-N	Ammonia-N	Nitrite-N	Nitrate-N
Industrial aquaculture pond	0.63 ± 0.32	2.14± 3.10	0.96 ± 0.66	8.99 ± 6.00	2.56 ± 3.10	3.75 ± 2.86	14.27	1.2	3.91
Earthen pond	0.22 ± 0.10	0.46± 0.44	1.13 ± 1.66	6.43 ± 4.28	2.74 ± 1.68	3.66 ± 4.47	29.23	5.96	3.23
† Statistics of concentration was shown in Mean ± SD.

## Sheet: Supplementary Table S3
Supplementary Table S3 Difference analysis of hemolymph ammonia-N concentration of different groups in Experiment 1.
	A1	B2.5	C5	D7.5	E10
Control	NS	*	*	***	***
A1	-	NS	NS	***	***
B2.5	*	-	NS	*	***
C5	*	NS	-	NS	*
D7.5	***	*	NS	-	NS
E10	***	***	*	NS	-
† Significant difference was determined by one-way ANOVA and indicated by asterisks (NS, no significance; *, P < 0.05; **, P < 0.01; *** : P＜0.005)

## Sheet: Supplementary Table S4
Supplementary Table S4 Hemolymph ammonia-N concentration of different groups over time in Experiment 1.
Sampling time	Control（mg·L-1）	A1（mg·L-1）	B2.5（mg·L-1）	C5（mg·L-1）	D7.5（mg·L-1）	E10（mg·L-1）
0 h	0.78±0.14
6 h	1.03±0.26a	1.45±0.36ab	1.21±0.28ab	1.23±0.14ab	1.78±0.24b	2.77±0.53c
12 h	1.13±0.08a	1.93±0.53b	1.67±0.41ab	1.17±0.17a	2.37±0.36c	3.45±0.06d
24 h	0.91±0.3a	1.21±0.14ab	1.73±0.72b	1.72±0.34b	2.79±0.47c	4.39±0.29d
36 h	2.12±0.23a	1.32±0.34b	2.06±0.42ab	2.9±0.65c	3.57±0.13cd	4.03±0.64d
48 h	1.34±0.14a	2.28±0.6ab	2.23±0.55ab	3.19±0.65b	4.13±0.66bc	4.01±0.77bc
60 h	1.77±0.14a	1.83±0.07a	2.18±0.32a	3.88±0.31b	6.15±0.88c	5.82±0.55c
72 h	1.3±0.25a	1.82±0.33a	3.41±0.48b	4.40±0.55c	5.95±0.08d	9.44±0.96e
† Statistics was shown in Mean ± SD. Different letters (a, b, c and bc) denote a statistically significant difference using a Tukey’s HSD comparison test (p＜0.05).

## Sheet: Supplementary Table S5
Supplementary Table S5 Mortality of shrimp in different groups over time in Experiment 2.
	6 h	12 h	24 h	27 h	30 h	36 h	48 h	60 h	72 h	84 h	Total
c	0	0	0	0	0	0	1	1	0	0	2
Tc50	0	0	1	0	0	1	0	0	0	0	2
a2.5	0	1	0	0	0	2	1	0	0	0	4
Ta2.5	0	0	1	0	1	0	0	1	0	0	3
b10	0	1	1	0	2	2	0	1	0	0	7
Tb10	0	0	2	1	1	0	2	0	1	1	8
c50	4	7	7	6	5	-	-	-	-	-	29
Tc50	3	6	5	2	1	4	2	-	-	-	23

## Sheet: Supplementary Table S6
Supplementary Table S6 Variation of hemolymph ammonia-N of different groups over time in Experiment 2.
Sampling time	c	Tc	a2.5	Ta2.5	b10	Tb10	c50	Tc50
	（mg·L-1）	（mg·L-1）	（mg·L-1）	（mg·L-1）	（mg·L-1）	（mg·L-1）	（mg·L-1）	（mg·L-1）
0 h	1.35±0.49		1.35±0.49		1.35±0.49		1.35±0.49
6 h	1.85±0.24		2.53±0.09		2.64±0.56		8.35±0.93
12 h	1.56±0.45		1.92±0.49		3.6±0.23		12.78±1.55
24 h	1.52±0.17		2.6±0.41		4.39±0.31		18.39±1.12
27 h	1.84±0.22	3.01±0.59	2.54±0.21	2.42±0.17	4.91±0.05	3.83±0.64	19.8±2.9	17.13±0.25
30 h	2.09±0.27	2.85±0.53	2.7±0.2	2.99±0.37	5.17±0.61	4.15±0.65	24.29±2.41	11.17±2.75
36 h	2.24±0.44	2.84±0.75	2.97±0.18	3.53±0.3	5.55±0.44	5.84±0.17	-	9.82±1.1
48 h	2.43±0.15	2.71±0.75	3.49±0.52	3.63±0.52	5.76±0.47	4.03±0.67	-	9.26±1.68
60 h	2.22±0.17	2.74±0.58	3.56±0.56	3.3±0.75	6.65±0.43	4.5±0.62	-	-
72 h	2.6±0.39	2.93±0.21	3.61±0.49	3.63±1.36	8.42±0.45	4.34±0.36	-	-
84 h	2.87±0.46	2.78±0.47	4.01±0.42	3.88±0.21	11.1±0.4	3.8±0.87	-	-
† Statistics was shown in Mean ± SD.

## Sheet: Supplementary Table S7
Supplementary Table S7 Difference analysis of hemolymph ammonia-N concentration between untreated and transfer groups in Experiment 2.
Untreated group	Transfer group	Significant differences
c	Tc	NS
	Ta2.5	NS
	Tb10	***
	Tc50	***
a2.5	Ta2.5	NS
b10	Tb10	***
c50	Tc50	***
† Significant difference was determined by one-way ANOVA and indicated by asterisks (NS, no significance; *, P < 0.05; **, P < 0.01; ***, P＜0.005)

## Sheet: Supplementary Table S8
Supplementary Table S8 Variation of water and hemolymph ammonia-N concentration over time in Experiment 3.
Sampling time	Water ammonia-N concentration（mg·L-1）			Hemolymph ammmonia-N concentration（mg·L-1）
	AE1	AE2	AE3	AE1	AE2	AE3
0 h	0.02±0.01			1.61±0.18
6 h	1.08±0.01	1.4±0.01	1.59±0.01	2.32±0.43	2.51±0.22	2.62±0.22
12 h	2.38±0.06	2.99±0.01	2.71±0.02	2.24±0.18	2.81±0.38	2.87±0.44
24 h	4.54±0.02	4.72±0.05	5.41±0.05	3.02±0.28	2.65±0.13	3.66±0.11
36 h	7.25±0.07	6.28±0.01	7.71±0.06	4.80±0.15	4.34±0.60	4.52±0.37
72 h	9.10±0.05	7.85±0.03	11.04±0.10	10.58±0.17	7.69±0.30	11.69±0.35
† Statistics was shown in Mean ± SD.

## Sheet: Supplementary Table S9
Supplementary Table S9 Variation of water ammonia-N concentration over time in Experiment 4.
Sampling time	Water ammonia-N concentration（mg·L-1）
0 h	0.11 ± 0.05
6 h	0.54 ± 0.16
12 h	0.98 ± 0.21
24 h	1.58 ± 0.3
36 h	2.13 ± 0.46
48 h	2.86 ± 0.62
72 h	3.65 ± 0.68
96 h	4.56 ± 0.86
120 h	6.25 ± 1.23
144 h	7.02 ± 1.4
† Statistics was shown in Mean ± SD.

[truncated: 3 more sheets: Supplementary Table S10, Supplementary Table S11, Supplementary Table S12]
